# Supplementary material for: Why do editors of local nursing society journals strive to have their journals included in MEDLINE?: a case study of the Korean Journal of Women Health Nursing
Source: Korean J Women Health Nurs. 2023 Sep 26;29(3):147–50. doi: 10.4069/kjwhn.2023.09.11.01 (PMC10565526; doi:10.4069/kjwhn.2023.09.11.01)
Supplement: Supplementary Table 1. — MEDLINE journals in the nursing category [Cited 2023 Sep 6] [file kjwhn-2023-09-11-01-Supplementary-Table-1.xlsx]

## Sheet: Sheet1
Supplement Table 1. MEDLINE journals in the nursing category [Cited 2023 Sep 6]
Title	Country	Publisher	Language	ISSN	etc
Australasian emergency care.	Australia	Published by Elsevier Ltd on behalf of College of Emergency Nursing Australasia,	English	2588-994X
International journal of mental health nursing.	Australia	Blackwell Pub.,	English	1445-8330
International journal of nursing practice.	Australia	Wiley,	English	1322-7114
Nursing & health sciences.	Australia	Blackwell Science Asia,	English	1441-0745
Nursing inquiry.	Australia	Wiley,	English	1320-7881
Revista da Escola de Enfermagem da U S P.	Brazil	Universidade de São Paulo, Escola de Enfermagem	Portuguese	0080-6234
Nursing leadership.	Canada	Longwoods Pub. Corp. [for the] Academy of Canadian Executive Nurses,	English	1910-622X
Hu li za zhi The journal of nursing.	China (Republic : 1949- )	Zhonghua Minguo hu li xue hui,	Chinese	0047-262X
The journal of nursing research : JNR.	China (Republic : 1949- )	Taiwan Nurses Association,	English	1682-3141
Investigación y educación en enfermería.	Colombia	Asociación de Enfermeras de Antioquia	English	0120-5307
British journal of community nursing.	England	Mark Allen Pub.,	English	1462-4753
British journal of nursing : BJN.	England	Mark Allen Pub.,	English	0966-0461
Complementary therapies in clinical practice.	England	Elsevier,	English	1744-3881
Comprehensive child and adolescent nursing.	England	Taylor & Francis Group,	English	2469-4207
Emergency nurse : the journal of the RCN Accident and Emergency Nursing Association.	England	Nursing Standard Publications,	English	1354-5752
European journal of cardiovascular nursing.	England	Elsevier,	English	1474-5151
Evidence-based nursing.	England	RCN Pub. Co. ;	English	1367-6539
International emergency nursing.	England	Elsevier,	English	1755-599X
International journal of nursing studies.	England	Pergamon Press	English	0020-7489
International journal of older people nursing.	England	Wiley,	English	1748-3735
International journal of orthopaedic and trauma nursing.	England	Elsevier	English	1878-1241
International journal of palliative nursing.	England	Mark Allen Pub.,	English	1357-6321
International nursing review.	England	International Council of Nurses.	Multiple languages, English	0020-8132
Issues in mental health nursing.	England	McGraw-Hill]	English	0161-2840
Journal of advanced nursing.	England	Blackwell.	English	0309-2402
Journal of child and adolescent psychiatric nursing : official publication of the Association of Child and Adolescent Psychiatric Nurses, Inc.	England	Nursecom, Inc.,	English	1073-6077
Journal of clinical nursing.	England	Blackwell Scientific Publications,	English	0962-1067
Journal of nursing management.	England	Blackwell Scientific Publications,	English	0966-0429
Journal of perioperative practice.	England	Association for Perioperative Practice	English	1750-4589
Journal of psychiatric and mental health nursing.	England	Blackwell Scientific Publications,	English	1351-0126
Nurse researcher.	England	Viking House,	English	1351-5578
Nursing children and young people.	England	RCN Pub. Co.	English	2046-2336
Nursing ethics.	England	Edward Arnold,	English	0969-7330
Nursing in critical care.	England	published for the British Association of Critical Care Nurses by Greycoat Pub.,	English	1362-1017
Nursing management.	England	Nursing Standard Publications,	English	1354-5760
Nursing older people.	England	RCN Publishing Ltd.,	English	1472-0795
Nursing philosophy : an international journal for healthcare professionals.	England	Wiley,	English	1466-7681
Nursing standard.	England	[Scutari Projects Ltd.,	English	0029-6570
Otolaryngology--head and neck surgery : official journal of American Academy of Otolaryngology-Head and Neck Surgery.	England	The Academy,	English	0194-5998	NOT nursing
Soins; la revue de référence infirmière.	France	Masson.	French	0038-0814
International journal of nursing education scholarship.	Germany	Berkeley Electronic Press,	English	1548-923X
International journal of community based nursing and midwifery.	Iran	Shiraz University of Medical Sciences	English	2322-2476
Japan journal of nursing science : JJNS.	Japan	Wiley on behalf of the Japan Academy of Nursing Science,	English	1742-7932
Asian nursing research.	Korea (South)	Elsevier ;	English	1976-1317
Journal of Korean Academy of Nursing.	Korea (South)	Korean Society of Nursing Science	Korean	2005-3673
Korean journal of women health nursing.	Korea (South)	Korean Society of Women Health Nursing,	Korean, English	2287-1640
Intensive & critical care nursing.	Netherlands	Churchill Livingstone,	English	0964-3397
European journal of oncology nursing : the official journal of European Oncology Nursing Society.	Scotland	Churchill Livingstone,	English	1462-3889
Nurse education in practice.	Scotland	Churchill Livingstone,	English	1471-5953
Nurse education today.	Scotland	Churchill Livingstone,	English	0260-6917
Curationis.	South Africa	South African Nursing Assn.	English	0379-8577
AANA journal.	United States	American Association of Nurse Anesthetists	English	0094-6354
Advanced emergency nursing journal.	United States	Lippincott Williams & Wilkins,	English	1931-4485
American journal of nursing.	United States	J.B. Lippincott Co. for the American Journal of Nursing Co.	English	0002-936X
ANS. Advances in nursing science.	United States	Aspen Systems Corp.	English	0161-9268
AORN journal.	United States	Association of Operating Room Nurses]	English	0001-2092
Applied nursing research : ANR.	United States	W.B. Saunders,	English	0897-1897
Archives of psychiatric nursing.	United States	Grune & Stratton,	English	0883-9417
Biological research for nursing.	United States	Sage Publications, Inc.,	English	1099-8004
The Canadian journal of nursing research	United States	School of Nursing, McGill University,	English	0844-5621
Cancer nursing.	United States	Masson Publishing USA.	English	0162-220X
Clinical journal of oncology nursing.	United States	Oncology Nursing Press,	English	1092-1095
Clinical nurse specialist CNS.	United States	Williams & Wilkins,	English	0887-6274
Clinical nursing research.	United States	Sage Periodicals Press,	English	1054-7738
Computers, informatics, nursing : CIN.	United States	Lippincott Williams & Wilkins,	English	1538-2931
Contemporary nurse.	United States	Hyde Park Press,	English	1037-6178
Creative nursing.	United States	Creative Nursing Management, Inc.,	English	1078-4535
Critical care nurse.	United States	Simms Associates,	English	0279-5442
Critical care nursing clinics of North America.	United States	W.B. Saunders Co.,	English	0899-5885
Critical care nursing quarterly.	United States	Aspen Publishers,	English	0887-9303
Dimensions of critical care nursing : DCCN.	United States	Lippincott,	English	0730-4625
Gastroenterology nursing : the official journal of the Society of Gastroenterology Nurses and Associates.	United States	Williams & Wilkins,	English	1042-895X
Geriatric nursing.	United States	American Journal of Nursing Co.,	English	0197-4572
Holistic nursing practice.	United States	Aspen,	English	0887-9311
Home healthcare now.	United States	Lippincott Williams and Wilkins,	English	2374-4529
International journal of nursing knowledge.	United States	Wiley	English	2047-3087
Journal for specialists in pediatric nursing : JSPN.	United States	Nursecom, Inc.,	English	1539-0136
Journal of addictions nursing.	United States	Mary Ann Liebert, Inc.,	English	1088-4602
Journal of cardiovascular nursing.	United States	Aspen Publishers,	English	0889-4655
Journal of Christian nursing : a quarterly publication of Nurses Christian Fellowship.	United States	The Fellowship,	English	0743-2550
Journal of community health nursing.	United States	Lawrence Erlbaum Associates,	English	0737-0016
Journal of continuing education in nursing.	United States	Charles B. Slack, inc.	English	0022-0124
Journal of doctoral nursing practice.	United States	Springer Publishing Company,	English	2380-9418
Journal of emergency nursing.	United States	The Association,	English	0099-1767
Journal of family nursing.	United States	Sage Publications,	English	1074-8407
Journal of forensic nursing.	United States	International Association of Forensic Nurses,	English	1556-3693
Journal of gerontological nursing.	United States	C. Slack.	English	0098-9134
Journal of holistic nursing : official journal of the American Holistic Nurses' Association.	United States	The Association,	English	0898-0101
Journal of hospice and palliative nursing : JHPN : the official journal of the Hospice and Palliative Nurses Association.	United States	Nursecom, Inc.,	English	1522-2179
Journal of infusion nursing : the official publication of the Infusion Nurses Society.	United States	Lippincott Williams & Wilkins,	English	1533-1458
Journal of midwifery & women's health.	United States	Elsevier Science,	English	1526-9523
Journal of neuroscience nursing : journal of the American Association of Neuroscience Nurses	United States	The Association,	English	0888-0395
Journal of nursing administration.	United States	Contemporary Publishing Associates]	English	0002-0443
Journal of nursing care quality.	United States	Aspen Publishers,	English	1057-3631
Journal of nursing education.	United States	Blackiston Division, McGraw-Hill,	English	0148-4834
Journal of nursing measurement.	United States	Springer Pub. Co.,	English	1061-3749
Journal of nursing scholarship : an official publication of Sigma Theta Tau International Honor Society of Nursing	United States	Sigma Theta Tau International,	English	1527-6546
Journal of obstetric, gynecologic, and neonatal nursing : JOGNN	United States	J.B. Lippincott,	English	0884-2175
Journal of pediatric health care : official publication of National Association of Pediatric Nurse Associates & Practitioners.	United States	Mosby,	English	0891-5245
Journal of pediatric hematology/oncology nursing.	United States	SAGE Publications,	English	2752-7549
Journal of pediatric nursing.	United States	Grune & Stratton,	English	0882-5963
Journal of perianesthesia nursing : official journal of the American Society of PeriAnesthesia Nurses	United States	Saunders,	English	1089-9472
Journal of perinatal & neonatal nursing.	United States	Aspen Publishers,	English	0893-2190
Journal of professional nursing : official journal of the American Association of Colleges of Nursing.	United States	W.B. Saunders,	English	8755-7223
Journal of psychosocial nursing and mental health services.	United States	C.B. Slack,	English	0279-3695
Journal of school nursing : the official publication of the National Association of School Nurses.	United States	National Association of School Nurses, Inc.,	English	1059-8405
Journal of the American Association of Nurse Practitioners.	United States	Wiley	English	2327-6886
Journal of transcultural nursing : official journal of the Transcultural Nursing Society	United States	University of Tennessee, Memphis College of Nursing for the Society,	English	1043-6596
Journal of trauma nursing : the official journal of the Society of Trauma Nurses.	United States	Nursecom,	English	1078-7496
Journal of vascular nursing : official publication of the Society for Peripheral Vascular Nursing.	United States	The Society,	English	1062-0303
Journal of wound, ostomy, and continence nursing : official publication of The Wound, Ostomy and Continence Nurses Society	United States	Mosby-Year Book,	English	1071-5754
MCN. The American journal of maternal child nursing.	United States	American Journal of Nursing Co.	English	0361-929X
NASN school nurse.	United States	Sage Publications	English	1942-602X
Nephrology nursing journal : journal of the American Nephrology Nurses' Association.	United States	The Association,	English	1526-744X
Nurse educator.	United States	Nursing Digest, Inc.]	English	0363-3624
Nurse practitioner.	United States	Medical Media Corp.	English	0361-1817
Nursing administration quarterly.	United States	Aspen Systems Corp.	English	0363-9568
Nursing clinics of North America.	United States	W B Saunders	English	0029-6465
Nursing education perspectives.	United States	National League for Nursing,	English	1536-5026
Nursing for women's health.	United States	Blackwell Pub.,	English	1751-4851
Nursing forum.	United States	Nursecom Inc	English	0029-6473
Nursing history review : official journal of the American Association for the History of Nursing.	United States	University of Pennsylvania Press,	English	1062-8061
Nursing management.	United States	S-N Publications, Inc.]	English	0744-6314
Nursing open.	United States	John Wiley & Sons, Inc.,	English	2054-1058
Nursing outlook.	United States	American Journal of Nursing Co.	English	0029-6554
Nursing research.	United States	American Journal of Nursing Co.	English	0029-6562
Nursing science quarterly.	United States	Williams & Wilkins,	English	0894-3184
Nursing.	United States	Intermed Communications.	English	0360-4039
Oncology nursing forum.	United States	Oncology Nursing Society.	English	0190-535X
Orthopedic nursing.	United States	National Association of Orthopaedic Nurses	English	0744-6020
Pain management nursing : official journal of the American Society of Pain Management Nurses.	United States	WB Saunders Co.,	English	1524-9042
Plastic and aesthetic nursing.	United States	Wolters Kluwer,	English	2770-3517
Policy, politics & nursing practice.	United States	Sage Publications, Inc.,	English	1527-1544
Public health nursing.	United States	Blackwell Scientific Publications,	English	0737-1209
Rehabilitation nursing : the official journal of the Association of Rehabilitation Nurses.	United States	Association of Rehabilitation Nurses,	English	0278-4807
Research and theory for nursing practice.	United States	Springer Pub. Co.,	English	1541-6577
Research in gerontological nursing.	United States	Slack Inc.	English	1940-4921
Research in nursing & health.	United States	Wiley.	English	0160-6891
Seminars in oncology nursing.	United States	Grune & Stratton,	English	0749-2081
Western journal of nursing research.	United States	Phillips-Allen.	English	0193-9459
Worldviews on evidence-based nursing	United States	Blackwell Publishing Inc. for Sigma Theta Tau International,	English	1545-102X
MEDLINE journals	141
USA	90
United Kingdom	29
Other countries	22
