# Supplementary material for: Why do editors of local nursing society journals strive to have their journals included in MEDLINE?: a case study of the Korean Journal of Women Health Nursing
Source: Korean J Women Health Nurs. 2023 Sep 26;29(3):147–50. doi: 10.4069/kjwhn.2023.09.11.01 (PMC10565526; doi:10.4069/kjwhn.2023.09.11.01)
Supplement: Supplementary Table 2. — PubMed Central journals indexed in the nursing category [Cited 2023 Sep 6] [file kjwhn-2023-09-11-01-Supplementary-Table-2.xlsx]

## Sheet: Sheet1
Supplementary Table 2. PubMed Central journals indexed in the nursing category and England [Cited 2023 Sep 6]
	Country	Language	ISSN	MEDLINE
Revista da Escola de Enfermagem da U S P	Brazil	Portuguese	0080-6234
Asian/Pacific Island Nursing Journal	Canada	English	2373-6658
Canadian Oncology Nursing Journal (Revue Canadienne de Nursing Oncologique)	Canada	English	1181-912X
JMIR Nursing	Canada	English	2562-7600
International Journal of Nursing Sciences	China	English	2352-0132
Investigación y Educación en Enfermería	Colombia	English	0120-5307	Yes
ISRN Nursing	Egypt	English	2090-5491
Nursing Research and Practice	Egypt	English	2090-1437
BMC Nursing	England	English	1472-6955
Journal of Research in Nursing: JRN	England	English	1744-9871
Iranian Journal of Nursing and Midwifery Research	India	English	2228-5504
Belitung Nursing Journal	Indonesia	English	2477-4073
International Journal of Community Based Nursing and Midwifery	Iran	English	2322-2476	Yes
Child Health Nursing Research	Korea (South)	English	2287-9110
Korean Journal of Women Health Nursing	Korea (South)	Korean, English	2287-1640	Yes
Curationis	South Africa	English	0379-8577	Yes
Nursing Reports	Switzerland	English	2039-4403
Florence Nightingale Hemşirelik Dergisi	Turkey	English	2147-8686	Title change
Florence Nightingale Journal of Nursing	Turkey	English	2687-6442
Asia-Pacific Journal of Oncology Nursing	United States	English	2349-6673
Global Qualitative Nursing Research	United States	English	2333-3936
NI 2012: 11th International Congress on Nursing Informatics, June 23-27, 2012, Montreal, Canada	United States	English		Proceedings
Nursing Open	United States	English	2054-1058	Yes
SAGE Open Nursing	United States	English	2377-9608
